# Supplementary material for: Gene-Mutation-Based Algorithm for Prediction of Treatment Response in Colorectal Cancer Patients
Source: Cancers (Basel). 2022 Apr 18;14(8):2045. doi: 10.3390/cancers14082045 (PMC9030299; doi:10.3390/cancers14082045)
Supplement: Supplementary file 1 [file cancers-14-02045-s001.zip]

Archive with 1 entries (1 files):
- cancers-1672156-supplementary.pdf
